# Supplementary material for: Genome-Wide Association Study of Arsenic Accumulation in Polished Rice
Source: Genes (Basel). 2023 Dec 7;14(12):2186. doi: 10.3390/genes14122186 (PMC10742485; doi:10.3390/genes14122186)
Supplement: Supplementary file 1 [file genes-14-02186-s001.zip › Supplementary Table S1.xlsx]

## Sheet: Sheet1
Table S1. As accumulation of 313 rice accessions
Field ID	Sequencing ID	Accession name	PCR product size (bp)	As concentration
				2020	2021
W1	aa	06-32	104	0.5835	1.6275
W4	ad	Adron 117	119	0.476	1.1685
W5	ae	Ag 7	119	0.3735	0.591
W6	af	Anfc-1	119	0.522	0.822
W7	ag	As996-1K	119	0.3735	0.6675
W8	ah	B459B-Pn-132-8-1	104	0.441	1.132
W9	ai	Bantia	119	0.2085	0.5305
W10	aj	Bg304	119	0.4735	0.825
W11	ak	Bg34-8	119	0.5045	0.7365
W12	al	Bindeshwari	119	0.448	0.709
W13	am	Bkn 6809-74-40	119	0.305	0.675
W14	an	Br-161-2B-58	119	0.1945	0.3655
W16	ap	Bs145	119	0.2255	0.9835
W18	ar	Cnar 2888-B-47	119	0.3435	0.4685
W19	as	Cnax 3031-70-1-1-1	119	0.4355	0.71
W20	at	Cnax4364-4-4-1-1-1	119	0.411	0.9155
W21	au	Ct 19298-(1)-1-12-1-4-2Mp	119	0.356	0.6925
W22	av	Ct 9685-14-M-1-2-3-2P-M-1	104	0.3525	0.6565
W23	aw	Ct 9737-5-21-2-4P-M	119	0.2355	0.6025
W24	ax	U166	119	0.2895	0.8235
W25	ay	Ghaiya	119	0.3005	0.7865
W26	az	Gobo	119	0.3325	0.661
W27	ba	Gz 948-2-2-1	119	0.4645	0.624
W29	bc	H013-5-3-B4	119	0.3875	0.818
W30	bd	H014-1-1-B2	119	0.302	0.6315
W32	bf	Idsa 64	119	0.304	0.669
W33	bg	Iet3137	119	0.3215	0.742
W34	bh	Iet8580	119	0.354	0.739
W35	bi	In 79-2-1-3-3-M	119	0.3005	0.6475
W37	bk	Ir 1529-680-3	119	0.355	0.944
W38	bl	Ir 1849747-23-3-2	119	0.4965	0.8765
W39	bm	Ir 19746-26-2-3	119	0.426	0.6165
W40	bn	Ir 70249-30-Cir-B-Sb-6-1	119	0.1195	0.317
W41	bo	Ir 72864-80-1-2-2	119	0.319	0.7105
W42	bp	Ir 874B2-108-1	119	0.4555	0.642
W43	bq	Irat 109	119	0.458	0.7865
W44	br	Irat 156	119	0.463	1.0245
W47	bu	Javae	119	0.323	0.765
W48	bv	Khiri (Acc 76386)	104	0.534	0.8145
W49	bw	Kiyaleh	119	0.3745	0.7675
W50	bx	Kmp34	119	0.2395	0.5725
W51	by	Kn-Ih-361-1-8-6	119	0.426	1.0575
W53	ca	Lieto	119	0.51	1.138
W54	cb	M6-9-28 Ul	119	0.515	0.748
W55	cc	Mack Hing-1	119	0.208	0.6215
W56	cd	Mack Hing-2	119	0.5445	0.6165
W57	ce	Malawi Faya	119	0.3285	0.313
W59	cg	Mrq 50	119	0.325	0.448
W60	ch	N22	104	0.4885	1.11
W61	ci	Nakabawa	119	0.521	0.925
W62	cj	Neda	119	0.3295	0.627
W63	ck	Om 5636	119	0.5465	0.7885
W66	cn	Oryzica Sabana 6	119	0.384	0.54
W67	co	Parassana	119	0.394	0.62
W68	cp	Paro Dumbja	104	0.4395	0.666
W71	cs	Pr 26873-Pj 21-2-1	119	0.3165	0.8695
W75	cw	Taichung65	119	0.623	1.5385
W76	cx	U1	119	0.335	0.7645
W77	cy	U13	119	0.2025	0.6785
W78	ph	U14	119	0.3235	0.681
W79	cz	U236	119	0.255	0.7185
W81	db	U298	119	0.33	0.739
W82	dc	U299	119	0.112	0.672
W84	de	U341	119	0.3585	0.638
W85	df	U366	119	0.2815	0.698
W86	dg	U4	119	0.3055	0.723
W87	dh	U418	119	0.3415	0.7115
W89	dj	U431	119	0.254	0.689
W91	dl	U5	119	0.2585	0.6145
W92	dm	U6	119	0.516	0.8105
W95	dp	Uchuti	119	0.4	0.788
W98	ds	Wab 450-11-1-P31-1-Hb	119	0.301	0.5395
W99	dt	Was 169-B-B-4-2-9	119	0.474	0.747
W101	dv	Was 63-22-1-1-3-3	119	0.498	0.693
W102	dw	Wat317-Was-B-55-4-3-5-1	119	0.704	1.005
W104	dy	Zakha (Acc 67859)	119	0.481	1.083
W105	dz	Lansuixingbennai	119	0.2875	0.9685
W106	ea	Madagascar-2	104	0.4295	0.997
W108	ec	Xianluonuo	119	0.471	0.855
W109	ed	Yuanye-1	104	0.528	1.0715
W110	ee	Bangbangnuo	119	0.3665	0.8675
W111	ef	Hanhe	119	0.4325	0.786
W112	eg	Shuidao	119	0.45	0.877
W113	eh	1A62	119	0.3375	0.7095
W117	el	2016-Sanya-1200	104/119	0.7605	0.9935
W118	em	2016-Sanya-615	119	0.351	0.8775
W120	eo	5Bs102	104	0.99	0.984
W122	eq	5Bs26	119	0.4235	0.709
W123	er	5Bs30	119	0.66	0.685
W127	ev	92Hao	119	0.573	0.7625
W128	ew	95-Hai-30	119	0.3985	0.696
W131	ez	Bs110	104	0.5015	0.751
W132	fa	Bs114	119	0.285	0.558
W134	fc	Bs22	104	0.5175	0.808
W135	fd	Bs82	104	0.435	0.456
W136	fe	Chokoto	119	0.54	1.121
W137	ff	Cypress	119	0.3785	0.5105
W138	fg	Ir 77542-345-1-1-1-1-2	119	0.3925	0.6765
W141	fj	Irga423	119	0.4155	0.8
W142	fk	Irga425	119	0.4855	0.446
W145	fn	R09	119	0.5	0.8995
W146	fo	R1137	119	0.3045	0.6445
W147	fp	R501-1	119	0.512	0.8985
W148	fq	R6326	104	0.466	0.9765
W149	fr	R81	119	0.407	0.5525
W150	fs	R875-1	104	0.5585	1.0815
W152	fu	Aijiaoma	119	0.4925	0.926
W153	fv	Aijiaonante	119	0.5725	1.003
W154	fw	Aimi	119	0.24	0.6985
W155	fx	Aizihonggu	119	0.3985	0.866
W158	ga	Babaili	119	0.321	0.61
W159	gb	Bashizhan	119	0.432	0.6805
W160	gc	Babahe	119	0.4185	1.0765
W161	gd	Bawangbian1	119	0.4145	0.7905
W162	ge	Baichihe	119	0.4565	1.026
W163	gf	Baigu	119	0.361	0.8865
W164	gg	Baikenuo	104	0.429	0.876
W165	gh	Baimidongzhan	119	0.228	0.2645
W167	gj	Bainuo	104/119	0.5775	0.962
W168	gk	Bairizao	119	0.4445	0.713
W169	gl	Bainuo	119	0.393	1.0675
W171	gn	Bendinuo	104	0.4545	1.011
W173	gp	Changgunuo	119	0.3165	0.6815
W174	gq	Changguzao	119	0.478	1.0505
W175	gr	Changsizhan	119	0.6065	0.888
W176	gs	Chenwan-3	119	0.1335	0.1515
W177	gt	Chibanzhannuo	119	0.55	0.529
W178	gu	Chonggezao	119	0.589	1.093
W179	gv	Chuangxiang-5	119	0.45	0.5405
W180	gw	Congbannuo	119	0.4965	0.9635
W181	gx	Conggui-314	119	0.3545	0.6885
W182	gy	Damanuo	104	0.343	0.527
W183	gz	Danuo	104	0.611	1.058
W184	ha	Dayeqingzhan	119	0.454	1.0365
W186	hc	Dongtingwanxian	119	0.5685	1.127
W187	hd	Ezhong-4	119	0.3375	0.876
W188	he	Ezhong-5	119	0.1605	0.649
W189	hf	Fanmaozhan	119	0.4175	1.1535
W191	hh	Feitianzao	119	0.2485	0.224
W192	hi	Fengaizhan-1	119	0.407	0.692
W193	hj	Fenghuazhan	119	0.4585	0.4915
W194	hk	Ganwanxian-20	119	0.2875	0.7905
W197	hn	Gangxiao	119	0.22	0.566
W198	ho	Gaojiaosu	119	0.5645	1.0555
W200	hq	Guangchang-13	119	0.423	0.97
W202	hs	Guizhounuo	104	0.424	1.0795
W204	hu	Guichao-2	119	0.4335	0.614
W205	hv	Hehuazhan	119	0.516	0.779
W206	hw	Heijienuo	104	0.5845	0.8005
W207	hx	Honggu	119	0.422	0.852
W208	hy	Hongjiaochazhan	119	0.5105	0.7025
W209	hz	Hongjieba	119	0.4505	1.288
W210	ia	Hongkemanuo	119	0.2835	0.607
W211	ib	Hongkenuoxuan	119	0.457	0.532
W212	ic	Hongmangjiuyuenuo	104	0.444	0.936
W213	id	Hongmidongzhan	119	0.28	0.539
W215	if	Hongquegu	119	0.5365	0.8995
W217	ih	Hongtaonuo	104	0.5785	1.184
W219	ij	Huhan-15	119	0.311	0.694
W220	ik	Huasizhan	119	0.5755	0.8295
W221	il	Huanghuazhan	119	0.384	0.713
W222	im	Huangsiguizhan	119	0.4265	0.7395
W223	in	Huangxinzhan	119	0.388	0.7465
W224	io	Huiyouzhan	119	0.5305	0.6705
W225	ip	Huolaozhan	119	0.2185	0.3795
W226	iq	Jigeng-8	119	0.8125	0.7245
W228	is	Jiahezaozhan	119	0.4895	0.6185
W229	it	Jiandaoqi	119	0.701	0.9955
W230	iu	Jiangxizao	119	0.38	0.769
W232	iw	Jiefangxian	119	0.5155	0.9395
W238	jc	Lannizhan	119	0.474	1.0205
W239	jd	Laozhuzhong	119	0.548	0.839
W240	je	Lengshuima	119	0.4775	0.458
W241	jf	Lengshuinuo	104	0.4775	1.112
W243	jh	Liyuanzhan-1	119	0.4555	0.675
W244	ji	Ligu	104	0.641	1.9165
W245	jj	Lianyu-3	119	0.4425	0.8155
W246	jk	Lehenuo	119	0.6115	0.7035
W247	jl	Linghexuan	119	0.33	0.93
W248	jm	Liusha-1	119	0.3025	0.5755
W250	jo	Lvhuangzhan	119	0.406	0.5685
W252	jq	Makenuo	119	0.483	1.043
W253	jr	Manuogu	104	0.5025	1.36
W254	js	Maweizao	119	0.6275	1.0265
W255	jt	Mandihong	119	0.342	0.833
W256	ju	Maozizhan	119	0.5935	1.455
W258	jw	Miguzao	119	0.7115	0.9815
W260	pi	Molixinzhan	119	0.359	0.5905
W261	jy	Momi	119	0.263	0.471
W262	jz	Nantezhen	119	0.431	0.651
W263	ka	Nuoshouzao	119	0.537	1.3385
W265	kc	Qitouhe	119	0.506	1.0725
W266	kd	Qizaozi	104	0.507	1.1055
W267	ke	Qindao-2	119	0.517	0.6155
W268	kf	Qingliuai-1	119	0.4095	0.451
W269	kg	Qingnongai	119	0.4505	0.5995
W270	kh	Sanbaili	119	0.595	0.934
W271	ki	Shazhan	104	0.551	0.9525
W272	kj	Shennonghui-1	104	0.4405	1.086
W273	kk	Shenglixian	119	0.351	0.9835
W275	km	Shenshuinuo	104	0.5355	0.985
W276	kn	Shuangguike-41	119	0.3415	0.795
W277	ko	Shuangkang-8	119	0.391	0.6
W278	kp	Shuangpingtou Nongken58	119	0.2195	0.433
W279	kq	Sichuandagu	119	0.4395	1.1145
W280	kr	Teqingxian	119	0.177	0.609
W281	pj	Tonghenuo	119	0.4065	0.43
W283	kt	Tongzizao	104	0.4755	0.8725
W284	ku	Tuangunuo	104	0.635	0.9635
W285	kv	Tuannuo	104	0.4575	1.2545
W286	kw	Wanxianzibao	119	0.4785	0.66
W287	kx	Wandao-27	119	0.749	0.8705
W289	kz	Wubaili	119	0.304	0.5825
W290	la	Xizhan	119	0.2825	0.593
W291	lb	Xiyangguzhan	119	0.5095	0.835
W292	lc	Xiangzi	119	0.3095	0.373
W293	ld	Xiangwanxian-12	119	0.6025	0.632
W294	le	Xiangwanxian-13	119	0.3825	1.116
W295	lf	Xiangwanxian-17	119	0.532	0.926
W296	lg	Xiangwanxian-1	119	0.2495	0.5835
W297	lh	Xiangwanxian-2	104	0.5955	0.786
W298	li	Xiangwanxian-3	104/119	0.783	0.9105
W299	lj	Xiangwanxian-6	119	0.293	0.8125
W300	lk	Xiangwanxian-8	119	0.36	0.7745
W301	ll	Xiangzhongxian-3	119	0.231	0.579
W303	ln	Xiaomazhan	119	0.6235	0.994
W304	lo	Xugunuo	119	0.3275	0.646
W305	lp	Xuanzhan-1	119	0.4895	0.747
W306	lq	Xuanzhan-2	119	0.5395	1.131
W307	lr	Yaponian	119	0.606	1.0435
W308	ls	Yangdao-2	119	0.374	0.9585
W309	lt	Yangdao-4	119	0.4185	0.7185
W310	lu	Yangdao-6	119	0.406	0.945
W311	lv	Yangfuxian-2	119	0.702	0.7285
W312	lw	Yaozhandahe	119	0.226	0.502
W313	lx	Yimianzhan	119	0.568	0.818
W314	ly	Yiyangzhong	119	0.4645	0.7875
W315	lz	Yuchi231-8	119	0.3945	0.778
W316	ma	Yuxiangzhan	119	0.3465	0.699
W317	mb	Yuzhenxiang	119	0.417	0.7225
W318	mc	Yuefengzhan	119	0.2935	0.646
W319	md	Yuehang-1	119	0.384	0.7005
W320	me	Zaobaihuazhan	119	0.4265	0.8865
W321	mf	Zaodanuo	104	0.5425	0.579
W322	mg	Zaoshuxianghei	119	0.4765	0.9735
W323	mh	Zhenzhuai-11	119	0.31	0.6335
W324	mi	Zhenxian232	119	0.252	0.548
W325	mj	Zhongxiang-1	119	0.3925	0.948
W326	mk	Zhou-903	119	0.4595	0.701
W327	ml	Zhuzainuo	119	0.5615	1.025
W328	mm	Zuobabai	119	0.2315	0.496
W329	mn	Aizizhan	119	0.1215	0.2035
W330	mo	Bashizao	119	0.2825	0.681
W331	mp	Baijiao	119	0.2955	0.8105
W332	mq	Baikezao	119	0.331	0.7485
W333	mr	Baikezhan	119	0.2315	0.478
W334	ms	Baimimozhan	119	0.294	0.953
W335	mt	Baizaohe	119	0.2805	1.3165
W336	mu	Changshazhan	119	0.4055	0.4415
W337	mv	Changyangzao-18	119	0.194	0.5815
W339	mx	Ganzaoxian-24	119	0.118	0.432
W340	my	Ganzaoxian-30	119	0.248	0.593
W341	mz	Ganzaoxian-37	119	0.3375	0.4275
W342	na	Ganzaoxian-7	119	0.279	0.505
W343	nb	Guangluai-15	119	0.3715	0.4125
W344	nc	Guangluai-4	119	0.2815	0.4385
W345	nd	Guihuazhan	119	0.2695	0.4365
W346	ne	Guilengnuo	119	0.375	0.2935
W347	nf	Hezizhan	119	0.2885	0.4905
W348	ng	Hong-410	119	0.267	0.296
W349	nh	Houjiaozao	119	0.4045	0.5375
W350	ni	Huxuzao	119	0.339	0.7895
W351	nj	Jiayu-948	119	0.29	0.2945
W352	nk	Leihuozhan	119	0.3245	0.61
W353	nl	Louzaoxian-5	119	0.1255	0.326
W355	nn	Maguzinuo	119	0.379	0.779
W356	no	Mazaohe	119	0.386	0.7685
W357	np	Mayuzhan	119	0.159	0.5195
W358	nq	Nantehao	119	0.1835	0.846
W359	nr	Nanxiongzaoyouzhan	119	0.179	1.1245
W360	ns	Qingyedazhan	119	0.287	0.867
W361	nt	Shengliwang	119	0.293	0.6345
W362	nu	Shuangke-1	119	0.2825	0.675
W363	nv	Tuanguzao	119	0.4085	1.1995
W364	nw	Wandao-43	119	0.304	0.591
W365	nx	Wenxuanqing	119	0.2825	0.501
W366	ny	Xiyangzhan	119	0.268	0.8815
W367	nz	Xiyesu	119	0.3435	0.723
W368	oa	Xiangzaoxian-13	119	0.393	0.562
W369	ob	Xiangzaoxian-15	119	0.357	1.2295
W370	oc	Xiangzaoxian-21	119	0.2885	0.6605
W371	od	Xiangzaoxian-23	119	0.288	0.662
W372	oe	Xiangzaoxian-27	119	0.3135	0.6845
W373	of	Xiangzaoxian-29	119	0.2545	0.7465
W374	og	Xiangzaoxian-31	119	0.3185	0.741
W375	oh	Yuanfengzao	119	0.285	0.577
W376	oi	Zaogu	119	0.294	1.121
W377	oj	Zaomagu	119	0.206	0.653
W378	ok	Zaomake	119	0.2265	0.7145
W379	ol	Zhefu-802	119	0.302	0.547
W380	om	Zhejiang-21	119	0.2925	0.865
W381	on	Zhongjian-100	119	0.291	1.1625
W382	oo	Zhongxuan-5	119	0.232	0.853
W383	op	Zhongyouzao-19	119	0.3325	0.777
W384	oq	Zhongzao-22	119	0.287	0.5985
W385	or	Zhuxi-26	119	0.341	0.5985
W386	os	Zhuyezao	119	0.333	0.8705
W387	ot	Liushizao	119	0.361	1.0965
W392	oy	Caohezi	119	0.2985	0.839
W395	pb	Huaai-837	119	0.56	0.4205
W397	pd	Makedongzhan	119	0.8295	0.926
W398	pe	Songhe	119	0.5105	0.984
W399	pf	Xiangzaoxian-32	119	0.518	0.478
