# Supplementary material for: Genome-Wide Association Study of Arsenic Accumulation in Polished Rice
Source: Genes (Basel). 2023 Dec 7;14(12):2186. doi: 10.3390/genes14122186 (PMC10742485; doi:10.3390/genes14122186)
Supplement: Supplementary file 1 [file genes-14-02186-s001.zip › Supplementary Table S2.xlsx]

## Sheet: Sheet1
Table S2. Analysis of variance on the phenotypic performance of As accumulation in polished rice
	Source of variation	As accumulation
		Sum of squares	P
	Among 313 lines	23.93	5.8×10-16
	Between two years	20.31	3.4×10-68
	Error	7.27
	Total	51.51
