# Supplementary material for: Genome-Wide Association Study of Arsenic Accumulation in Polished Rice
Source: Genes (Basel). 2023 Dec 7;14(12):2186. doi: 10.3390/genes14122186 (PMC10742485; doi:10.3390/genes14122186)
Supplement: Supplementary file 1 [file genes-14-02186-s001.zip › Supplementary Table S3.xlsx]

## Sheet: Sheet1
Table S3. The significant SNPs of As accumulation
2020						2021
Chromosome	Position	allele1	allele0	P-value		Chromosome	Position	allele1	allele0	P-value
1	15248808	A	G	7.24691e-05		3	18911354	T	C	6.20128e-05
1	15248892	A	G	5.16161e-05		4	24390956	G	A	7.71432e-05
4	28589826	A	G	2.36418e-05		4	28589826	A	G	3.96308e-06
4	28644117	A	G	2.85762e-05		4	28644370	T	C	7.52368e-07
4	28644133	T	C	2.85762e-05		4	28654066	T	C	3.65033e-06
4	28644324	C	G	2.85762e-05		5	16501341	T	A	2.74691e-05
4	28644370	T	C	2.64111e-05		5	16538553	T	C	6.07613e-07
4	28654066	T	C	8.19786e-05		5	16590738	A	G	3.19013e-06
8	6169651	C	T	9.16326e-05		5	16660407	T	C	5.52524e-05
						6	1458872	A	C	6.07799e-06
						6	2288153	G	C	4.21658e-05
						6	28800457	A	T	8.06859e-06
						6	31504198	A	G	6.14264e-05
						7	7829612	T	C	3.16276e-05
						7	8175068	T	C	4.1942e-05
						11	21107952	A	G	8.05414e-05
						11	21339927	C	G	9.55845e-06
						12	2908161	G	A	3.06276e-05
						12	2958018	A	C	6.27258e-05
						12	2965434	A	G	7.59819e-05
						12	2999183	G	A	5.00631e-05
